# Supplementary material for: Interventions to Reduce Mental Health Stigma Among Health Care Professionals in Primary Health Care: A Systematic Review and Meta-Analysis
Source: Int J Environ Res Public Health. 2025 Sep 17;22(9):1441. doi: 10.3390/ijerph22091441 (PMC12469428; doi:10.3390/ijerph22091441)
Supplement: Supplementary file 1 [file ijerph-22-01441-s001.zip]

Archive with 1 entries (1 files):
- ijerph-3805866-supplementary.pdf
